# Supplementary material for: Genotyping Hepatitis B virus by Next-Generation Sequencing: Detection of Mixed Infections and Analysis of Sequence Conservation
Source: Int J Mol Sci. 2024 May 17;25(10):5481. doi: 10.3390/ijms25105481 (PMC11122360; doi:10.3390/ijms25105481)
Supplement: Supplementary file 1 [file ijms-25-05481-s001.zip › Supplementary Tables.xlsx]

## Sheet: Table S1
Table S1. Hepatitis B virus (HBV) genotypes obtained from 140 serum or plasma clinical samples collected from 125 chronic hepatitis B patients, following classification of all preS and 5X haplotypes into HBV genotypes using the Distance-Based discrimination method (DB Rule). † When fewer than 4 haplotypes were identified with a specific genotype or gaps, the lowest and highest (or single) values …
				Main genotype preS					Minor genotype 1 preS					Minor genotype 2 preS					Minor genotype 3 preS							Main genotype 5X			Minor genotype 1 5X			Minor genotype 2 5X			Minor genotype 3 5X
Sample Id	Patient Id	Genotype preS Sanger	N Reads preS	Main genotype preS (% of reads)	N Haplotypes	Median φ2l/φ2k (IQR)†	N haplotypes with gaps (% of sample haplotypes)	Median % of sequence with gaps (IQR)†	Minor genotype 1 preS (% of reads)	N Haplotypes	Median φ2l/φ2k (IQR)†	N haplotypes with gaps (% of sample haplotypes)	Median % of sequence with gaps (IQR)†	Minor genotype 2 preS (% of reads)	N Haplotypes	Median φ2l/φ2k (IQR)†	N haplotypes with gaps (% of sample haplotypes)	Median % of sequence with gaps (IQR)†	Minor genotype 3 preS (% of reads)	N Haplotypes	Median φ2l/φ2k (IQR)†	N haplotypes with gaps (% of sample haplotypes)	Median % of sequence with gaps (IQR)†	Genotype 5X Sanger	N Reads 5X	Main genotype 5X (% of reads)	N Haplotypes	Median φ2l/φ2k (IQR)†	Minor genotype 1 5X (% of reads)	N Haplotypes	Median φ2l/φ2k (IQR)†	Minor genotype 2 5X (% of reads)	N Haplotypes	Median φ2l/φ2k (IQR)†	Minor genotype 3 5X (% of reads)	N Haplotypes	Median φ2l/φ2k (IQR)†	preS/5X Main genotype	preS/5X Minor genotype/s
1	1	A	5624	A (100)	1	7.93	0	0																A	36231	A (100)	1	9.18										A
2	2	E	5708	E (100)	1	163.59	0	0																E	24764	E (100)	1	19.68										E
3	3	D	11239	D (100)	1	14.10	0	0																D	98830	D (100)	3	6.63 - 9.44										D
4	4	A	7078	A (100)	1	23.36	0	0																A	20970	A (100)	2	5.81 - 7.69										A
5	5	C	1947	C (100)	10	12.11 (9.11 - 17.10) #	7 (70)	11.75 (11.75 - 11.75)																C	15889	C (100)	5	6.54 (6.3 - 6.65)										C
6	6	D	5487	D (100)	22	17.89 (15.8 - 19.57)	0	0																A	45349	A (70.91)	6	3.17 (3.12 - 3.43)	D (13.96)	3	5.38 - 7.08	C (8.09)	2	2.48 - 3.24	E (7.04)	2	13.86 - 20.26	D (preS) / A (5X)	D; C; E (5X)
7	7	A	1462	A (100)	5	14.62 (9.86 - 14.82)	0	0																A	87656	A (66.57)	9	3.50 (3.36 - 4.11)	C (13.07)	3	2.62 - 2.96	H (11.61)	2	15.67 - 22.66	D (8.75)	2	6.33 - 7.08	A	D; C; H (5X)
8	8	A	2250	A (100)	4	6.46 (6.23 - 6.78)	0	0																A	33828	A (100)	8	4.74 (4.38 - 5.15)										A
9	9	F	1929	F (100)	3	4.32 - 4.7	0	0																F	50196	F (95.77)	12	6.19 (5.39 - 7.17)	A (4.23)	2	2.52-3.12							F	A (5X)
10	10	F	8011	F (100)	1	4.70	0	0																F	76473	F (100)	1	6.45										F
11	11	C	3242	C (100)	7	27.33 (13.95 - 28.61)	5 (71.42)	5.53 (5.53 - 11.06)																C	44579	C (91.2)	9	5.71 (5.18 - 6.42)	A (6.53)	3	3.12-3.13	D (2.27)	1	10.45				C	A; D (5X)
12	12	A	2370	A (100)	4	5.48 (5.16 - 5.95)	0	0																A	33224	A (92.17)	14	3.40 (3.07 - 4.89)	C (7.83)	2	2.62-3.24							A	C (5X)
13	13	A	7639	A (100)	2	5.16 - 5.65	0	0																A	42808	A (100)	1	3.92										A
14	14	E	2369	E (100)	2	90 - 162.84	0	0																E	14056	E (100)	4	14.79 (12.94 - 17.20)										E
15	15	D	6785	D (100)	1	#	0	0																D	7879	D (100)	1	8.83										D
16	16	D	11029	D (100)	5	36.78 (29.47 - 50.95) #	0	0																D	26776	D (100)	1	35.49										D
17	17	C	12792	C (100)	3	9.04 - 16.41	0	0																C	7416	C (100)	2	5.91 - 7.46										C
18	18	C	12561	C (100)	15	7.87 (6.23 - 9.12)	8 (53.33)	4.84 (4.5 - 4.84)																C	8222	C (100)	9	27.33 (16.65 - 57.49) #										C
19	19	C	28636	C (100)	9	8.30 (6.84 - 9.97)	8 (88.89)	11.06 (11.06 - 11.06)																C	16776	C (100)	6	7.89 (7.2 - 8.61)										C
20	20	C	51575	C (100)	4	15.58 (14.99 - 17.04)	3 (75)	3.46 - 4.84																C	12963	C (100)	1	5.50										C
21	21	C	17697	C (100)	7	18.43 - #	0	0																C	6941	C (100)	1	16.43										C
22	22	C	23160	C (100)	4	9.83 (9.36 - 10.35)	2 (50)	3.46 - 3.46																C	8126	C (100)	3	5.57 - 6.57										C
23	23	C	13019	C (97.17)	10	8.43 (6.99 - 10.71)	3 (30)	6.91 - 11.75	F (1.59)	1	4.01	0	0	D (1.24)	1	#	0	0						C	12268	C (100)	5	5.53 (5.45 - 6.39)										C	F; D (preS)
24	24	C	26703	C (100)	3	4.40 - 5.52	2 (66.67)	3.46 - 4.15																C	31699	C (100)	1	15.20										C
25	25	C	25583	C (100)	2	5.94 - 6.79	0	0																C	33477	C (100)	2	7.25 - 7.36										C
26	26	C	42626	C (100)	3	6.62 - 8.22	0	0																C	4705	C (100)	1	4.89										C
27	27	C	23791	C (100)	9	9.13 (8.75 - 11.89)	0	0																C	9930	C (100)	4	6.42 (5.93 - 7.08)										C
28	28	C	30502	C (100)	13	6.91 (6.46 - 7.66)	4 (30.78)	3.46 (3.46 - 43.23)																C	47093	C (100)	6	10.17 (8.12 - 11.75)										C
29	29	B	47576	B (96.93)	11	10.76 (10.54 - 11.61)	1 (9.09)	6.91	D (3.07)	2	43.73 - #	0	0											B	40850	B (100)	9	6 (4.96 - 6.24)										B	D (preS)
30	30	C	14138	C (100)	10	7.72 (7.2 - 9.62)	2 (20)	4.15 - 9.68																C	13683	C (100)	7	10.37 (7.97 - 10.89)										C
31	31	B	26665	B (100)	3	9.65 - 10.62	0	0																B	13113	B (100)	2	6.47 - 7.59										B
32	32	C	43461	C (100)	1	9.21	0	0																C	40623	C (100)	1	7.92										C
33	33	B	8792	B (93.39)	6	10.32 (10.28 - 10.87)	0	0	C (3.50)	2	774.82 - #	0	0	A (1.62)	1	5.65	0	0	D (1.49)	1	43.73	0	0	B	3247	B (100)	3	5.42 - 6.32										B	C; A; D (preS)
34	34	C	23626	C (100)	13	12.17 (11.86 - 12.26)	0	0																C	18984	C (100)	4	6.16 (5.48 - 7.56)										C
35	35	C	28635	C (100)	2	4.71 - 5.44	0	0																C	9411	C (100)	1	15.14										C
36	36	C	30948	C (100)	7	17 (13.72 - 19.17)	5 (71.43)	3.46 (3.46 - 4.15)																C	28765	C (100)	1	11.83										C
37	37	B	20447	B (100)	3	9.01 - 9.84	0	0																B	10215	B (100)	1	5.45										B
38	38	C	13229	C (100)	10	5.79 (5.51 - 6.4)	4 (40)	3.46 (3.46 - 36.33)																C	9805	C (100)	2	5.68 - 6.73										C
39	33	B	37865	B (100)	4	10.70 (10.33 - 11.17)	0	0																B	20244	B (100)	2	5.42 - 6.32										B
40	39	C	28744	C (100)	2	13.89 - 27.34	0	0																C	5548	C (100)	1	6.76										C
41	40	C	4798	C (100)	13	7.72 (7.17 - 8.61)	5 (38.46)	4.84 (4.15 - 4.84)																C	7797	C (100)	6	8.58 (7.57 - 9.22)										C
42	41	C	11981	C (100)	6	9.36 (8.59 - 9.91)	4 (66.67)	3.81 (3.46 - 4.15)																C	5556	C (100)	3	5.57 - 6.57										C
43	39	C	32887	C (100)	2	13.89 - 27.34	0	0																C	35776	C (100)	1	6.76										C
44	42	C	40726	C (100)	2	9 - 9.21	0	0																C	29567	C (100)	1	11.01										C
45	43	C	3659	C (100)	10	4.78 (4.24 - 5.29)	0	0																C	9839	C (100)	9	8.02 (6.25 - 8.49)										C
46	44	C	7316	C (100)	7	15.17 (11.41 - 19.94) #	2 (28.57)	8.29 - 13.13																C	9651	C (100)	2	6.76 - 7.13										C
47	45	C	52845	C (100)	6	5.44 (5.11 - 5.83)	4 (66.67)	4.50 (4.15 - 4.84)																C	19914	C (100)	2	30 - 35.98										C
48	46	C	61782	C (100)	2	18.18 - 21.56	0	0																C	19544	C (100)	1	#										C
49	47	B	9111	B (100)	5	10.34 (10.34 - 11.51)	0	0																B	12728	B (100)	1	6.32										B
50	48	D	86220	D (100)	9	22.25 (18.26 - 24.59)	0	0																D	10954	D (100)	2	15.66 - 35.49										D
51	49	A	8846	A (100)	22	15.48 (11.64 - 22.70) #	11 (50)	7.6 (7.6 - 9.33)																A	32567	A (100)	3	13.1 - 40.63										A
52	50	E	10181	E (100)	6	45.41 (35.03 - 83.62)	0	0																E	19563	E (100)	7	96.41 (63.73 - 144.72)										E
53	51	E	1897	E (100)	1	#	0	0																E	3586	E (100)	1	61.19										E
54	52	D	15403	D (100)	7	44.16 (23 - 76.54)	1 (14.29)	8.98																D	3535	D (100)	6	6.23 (5.39 - 7.14)										D
55	53	D	16545	D (100)	6	68.75 (64.41 - 158.14) #	0	0																D	6240	D (100)	2	8.63 - 9.54										D
56	54	E	1479	E (100)	1	182.52	0	0																E	8404	E (100)	2	15.51 - 20.25										E
57	55	D	12761	D (100)	16	13.24 (12.35 - 15.16)	4 (25)	14.21 (14.21 - 14.21)																D	3293	D (100)	4	3.40 (2.98 - 4.17)										D
58	56	D	26198	D (100)	2	65.28 - 75.14	0	0																D	8396	D (100)	3	2.73 - 3.08										D
59	57	A	1191	A (100)	3	4.71 - 5.19	0	0																A	4510	A (100)	9	3 (2.40 - 3.50)										A
60	58	D	18861	D (100)	11	42.37 (37.17 - 65.90) #	2	11.22 - 29.18																D	5249	D (100)	9	16.89 (11.85 - 55.09)										D
61	59	D	19735	D (100)	2	36.22 - 38.74	0	0																D	8978	D (100)	3	2.79 - 3.36										D
62	60	E	2834	E (100)	1	#	0	0																E	9023	E (100)	2	11.68 - 20.61										E
63	61	E	8340	E (98.47)	2	34.64 - 34.80	0	0	D (1.53)	1	18.39	1 (100)	6.48											E	7546	E (100)	2	6.27 - 7.59										E	D (preS)
64	62	D	67697	D (100)	5	70.10 (57.55 - 109.32)	1 (20)	2.99																D	10380	D (100)	2	14.57 - 26.58										D
65	63	D	31172	D (100)	11	15.38 (14.01 - 22.07)	3 (27.27)	3.74 - 5.99																D	21272	D (100)	3	9.68 - 11.62										D
66	64	D	9703	D (100)	4	45.09 (43.30 - 46.53)	0	0																D	9942	D (100)	4	8.46 (8.11 - 8.95)										D
67	65	NA	7056	D (100)	1	197.60	0	0																NA	21090	D (91.40)	3	6.55 - 10	A (5.95)	3	2.89 - 3.61	C (2.66)	2	2.62 - 3.24				D	A; C (5X)
68	66	NA	2322	F (100)	5	3.70 (3.55 - 3.84)	0	0																NA	27115	F (92.51)	18	6.40 (6.05 - 6.61)	A (7.49)	2	3.06 - 3.13							F	A (5X)
69	67	NA	360	A (100)	2	2.87 - 3.44	0	0																NA	19065	A (100)	10	3.38 (3.18 - 3.72)										A
70	68	NA	8585	D (100)	1	7.95	0	0																NA	14393	D (90)	6	5.23 (4.93 - 5.77)	A (10)	2	3.12 - 3.99							D	A (5X)
71	69	NA	2409	D (100)	8	3.70 (3.55 - 3.84)	0	0																NA	23506	D (90.30)	11	9.4 (7.74 - 17.14)	A (9.70)	2	3.12 - 3.21							D	A (5X)
72	70	NA	3730	C (100)	1	774.82	0	0																NA	24607	C (100)	2	10.47 - 15.99										C
73	71	NA	1764	F (100)	1	4.68	0	0																NA	26674	F (100)	1	6.93										F
74	72	NA	24311	A (100)	6	7.75 (3.41 - 13.47)	6 (100)	55.99 (45.10 - 56.51)																NA	21331	A (97.26)	7	3.50 (3.34 - 5.97)	D (2.74)	1	6.49							A	D (5X)
75	73	NA	673	A (100)	1	6.62	0	0																NA	27349	A (95.98)	12	3.34 (3.13 - 3.62)	D (2.53)	1	5.74	C (1.48)	1	2.96				A	D; C (5X)
76	74	NA	16555	C (100)	26	3.75 (3.39 - 4.33)	26 (100)	42.17 (42.17 - 42.17)																NA	10253	C (100)	9	3.14 (2.80 - 3.49)										C
77	75	NA	1999	C (100)	1	774.82	0	0																NA	39032	C (100)	1	6.76										C
78	76	NA	5941	D (100)	15	18.38 (13.98 - 27.90) #	15 (100)	23.19 (23.19 - 23.94)																NA	29828	D (92.49)	11	5.94 (5.78 - 6.56)	A (4.53)	1	3.99	E (1.41)	1	7.66	C (1.46)	1	12.41	D	A; E; C (5X)
79	77	NA	27328	D (100)	8	33.92 (33.70 - 62.41) #	8 (100)	45.64 (45.64 - 45.64)																NA	69757	D (100)	5	3.67 (3.48 - 3.68)										D
80	78	NA	2851	C (100)	1	12.15	0	0																NA	15737	C (100)	1	11.01										C
81	79	NA	5931	E (100)	5	62.45 (62.45 - 89.81)	5 (100)	4.87 (4.87 - 4.87)																NA	54984	E (100)	11	18.41 (17 - 20.69)										E
82	80	NA	8469	D (100)	18	14.76 (13.01 - 17.18)	0	0																NA	48605	D (66.9)	9	7.04 (5.65 - 7.17)	A (33.1)	5	3.19 (3.13 - 3.30)							D	A (5X)
83	65	NA	7190	D (100)	1	197.60	0	0																NA	45602	D (100)	2	6.55 - 10										D
84	81	NA	745	A (100)	1	5.30	0	0																NA	22704	A (78.8)	10	5.88 (3.48 - 10.93)	C (16.55)	3	2.65 - 2.97	D (4.65)	2	5.99 -6.49				A	C; D (5X)
85	82	NA	9985	F (100)	1	4.01	0	0																NA	30982	F (100)	2	7.77 - 8.94										F
86	83	NA	7168	D (100)	8	61.92 (59.74 - 99.86)	5 (62.5)	8.23 (8.23 - 11.22)																NA	14347	D (100)	2	17.71 - 41.11										D
87	84	NA	4407	C (100)	2	108.81 - #	1 (50)	4.15																NA	17302	C (100)	1	4.77										C
88	4	NA	4871	A (100)	1	23.36	0	0																NA	74241	A (100)	2	5.81 - 7.69										A
89	85	NA	6944	F (100)	1	5.97	0	0																NA	14622	F (100)	1	6.13										F
90	86	NA	21382	D (100)	8	13.56 (9.11 - 18.14)	8 (100)	3 (1.50 - 4.49)																NA	15703	D (100)	5	4.68 (4.45 - 4.79)										D
91	87	NA	6602	D (100)	11	14.61 (12.91 - 15.68)	0	0																NA	15788	D (100)	9	2.92 (2.42 - 3.16)										D
92	84	NA	4109	C (100)	7	27.17 (14.74 - 56.85) #	1 (14.29)	4.15																NA	17016	C (100)	2	4.69 - 4.77										C
93	88	NA	35042	C (100)	6	7.93 (7.55 - 9.49)	6 (100)	42.17 (42.17 - 44.76)																NA	13115	C (100)	4	4.34 - 3.96										C
94	89	NA	33840	C (100)	22	3.94 (3.66 - 4.13)	22 (100)	11.75 (6.05 - 11.75)																NA	30667	C (100)	8	7.16 (6.67 - 8.03)										C
95	90	NA	16477	C (100)	4	3.74 (3.62 - 3.94)	1 (25)	0.69																NA	17203	C (100)	9	25.27 (11.56 - 44.45) #										C
96	91	NA	72724	C (100)	6	9.40 (8.85 - 10.38) #	2 (33.33)	13.13 - 13.13																NA	64480	C (100)	6	8.33 (7.03 - 10.24)										C
97	92	NA	8898	D (98.37)	18	17.10 (14.61 - 20.48)	2 (11.11)	0.75 - 3.74	C (1.63)	1	774.82	0	0											NA	3741	D (100)	1	20.45										D	C (preS)
98	93	NA	11703	D (100)	11	10.95 (10.34 - 12.93)	0	0																NA	1389	D (53.64)	1	3.42	F (46.36)	1	6.63							D	F (5X)
99	94	NA	8298	D (100)	13	11.60 (9.40 - 13.03)	3 (23.08)	10.47 - 14.96																NA	14380	D (100)	16	2.81 (2.56 - 3.07)										D
100	95	NA	17816	D (100)	1	19.88	0	0																NA	15060	D (100)	2	7.42 - 8.67										D
101	68	NA	12052	D (100)	7	7.28 (7.24 - 7.62)	0	0																NA	19876	D (100)	1	5.88										D
102	96	NA	29019	H (94.35)	12	40.83 (29.57 - 58.06)	0	0	C (5.65)	1	774.82	0	0											NA	18673	H (100)	22	14.67 (12.25 - 16.43)										H	C (preS)
103	97	NA	2922	E (100)	17	17.48 (15.42 - 22.47)	13 (76.47)	2.78 (1.39 - 4.87)																NA	8762	E (100)	18	5.22 (5.04 - 5.76)										E
104	98	NA	33291	D (100)	13	39.24 (31.63 - 31.63)	0	0																NA	37479	C (100)	1	2.33										D (preS) / C (5X)
105	99	NA	19395	D (100)	12	21.89 (19.53 - 27.40)	12 (100)	17.96 (4.49 - 17.96)																NA	29725	D (100)	11	10.55 (9.39 - 15.27)										D
106	100	NA	19717	E (100)	10	11.35 (9.42 - 16.07)	6 (60)	3.48 (3.48 - 3.48)																NA	19404	E (100)	4	11.35 (9.42 - 16.07)										E
107	101	NA	13003	B (100)	7	8.21 (8.15 - 8.26)	0	0																NA	22630	B (90.41)	8	5.13 (4.74 - 5.83)	C (9.59)	2	3.63 - 4.07							B	C (5X)
108	86	NA	23640	D (100)	2	9.03 - 18.39	2 (100)	1.50 - 4.49																NA	38151	D (100)	5	4.79 (3.91 - 5.08)										D
109	102	NA	6439	A (100)	10	3.55 (3.50 - 4.25)	10 (100)	59.45 (59.45 - 59.45)																NA	24872	A (100)	26	2.47 (2.11 - 2.76)										A
110	95	NA	27033	D (96.89)	5	17.03 (16.77 - 17.48)	0	0	F (3.11)	1	4.12	0	0											NA	17868	D (100)	7	6.69 (6.64 - 7.08)										D	F (preS)
111	4	NA	7831	A (100)	1	23.36	0	0																NA	22478	A (100)	2	5.81 - 7.69										A
112	103	NA	20220	D (100)	2	30.10 - #	1 (50)	45.64																NA	14337	D (100)	1	5.04										D
113	104	NA	10039	C (100)	11	10.18 (7.21 - 13.78)	9 (81.82)	4.15 (2.07 - 4.15)																NA	18381	C (100)	7	6.69 (6.64 - 7.08)										C
114	105	NA	38572	D (100)	9	14.71 (12.78 - 16.35)	0	0																NA	9937	D (100)	9	10.77 (10.35 - 13.94)										D
115	106	NA	14947	B (100)	5	11.23 (10.28 - 11.44)	1 (20)	42.17																NA	15452	B (100)	4	5.29 (5.24 - 5.53)										B
116	107	NA	13940	A (100)	17	6.11 (3.81 - 7.17)	9 (52.94)	6.91 (6.91 - 10.37)																NA	25865	A (100)	14	4.59 (3.95 - 5.20)										A
117	108	NA	8179	A (100)	9	10.73 (8.83 - 10.99)	0	0																NA	7443	A (100)	4	6.83 (5.32 - 8.69)										A
118	109	NA	18701	D (100)	2	50.62 - 87.08	0	0																NA	11614	D (100)	2	5.04 - 8.69										D
119	110	NA	8538	F (100)	1	5.24	0	0																NA	9833	F (100)	1	7.69										F
120	111	NA	6281	E (79.73)	9	41.51 (41.36 - 49.25)	2 (22.22)	2.78 - 2.78	D (20.27)	2	37.94 - 65.28	0	0											NA	5747	E (100)	3	11.35 - 17.02										E	D (preS)
121	112	NA	6425	F (100)	4	5.02 (4.77 - 5.21)	0	0																NA	8404	F (97.98)	3	6.47 - 8.33	C (2.02)	1	4.57							F	C (5X)
122	113	NA	3595	E (100)	14	18.51 (15.56 - 21.06)	14 (100)	4.18 (4.18 - 5.74)																NA	6539	E (100)	8	14.12 (13.94 - 16.50)										E
123	103	NA	14404	D (100)	2	30.10 - #	1 (50)	45.64																NA	16440	D (100)	1	5.04										D
124	114	NA	27207	D (100)	5	34.46 (25.82 - 38.07)	0	0																NA	16515	D (100)	10	4.66 (4.48 - 5.17)										D
125	68	NA	18040	D (100)	6	6.95 (6.28 - 7.28)	0	0																NA	4732	D (96.01)	2	5.04 - 5.88	C (3.99)	1	3.14							D	C (5X)
126	115	NA	37414	D (97.40)	24	21.88 (21.53 - 28.06)	24 (100)	5.24 (5.24 - 5.24)	C (2.60)	2	3.13 - 4.40	2 (100)	42.17 - 42.17											NA	12911	D (100)	7	6.10 (6.09 - 6.41)										D	C (preS)
127	116	NA	34556	D (100)	16	3.74 (3.55 - 3.91)	0	0																NA	16375	D (100)	13	6.57 (5.58 - 7.21)										D
128	68	NA	17669	D (100)	7	7.28 (6.47 - 7.62)	0	0																NA	12243	D (100)	4	5.54 (5.16 - 5.91)										D
129	117	NA	14984	A (100)	10	5.58 (4.74 - 6.36)	4 (40)	29.72 (22.64 - 29.72)																NA	27442	A (100)	6	4.80 (4.22 - 5.26)										A
130	108	NA	9447	A (74.60)	13	10.64 (8.48 - 10.99)	0	0	C (20.55)	3	3.76 - 4.4	3 (100)	42.17 - 42.17	F (4.86)	2	4.01 - 4.13	0	0						NA	11801	A (100)	17	4.70 (4.01 - 5.97)										A	C; F (preS)
131	118	NA	23480	E (69.18)	7	161.29 (153.80 - 161.29)	0	0	C (30.82)	2	2.56 - 4.36	2 (100)	42.17 - 44.24											NA	13137	E (100)	2	43.83 - 70.19										E	C (preS)
132	96	NA	23125	H (73.08)	7	38.07 (30.92 - 50.16)	0	0	C (14.78)	1	3.13	1 (100)	42.17	F (12.15)	1	4.70	0	0						NA	13962	H (94.94)	18	12.64 (10.51 - 14.28)	A (3.24)	1	3.13	D (1.82)	1	10.92				H	C; F (preS) / A; D (5X)
133	119	NA	7303	A (100)	16	5.20 (4.74 - 5.89)	0	0																NA	15319	A (100)	13	8.30 (8.23 - 8.81)										A
134	120	NA	29110	D (100)	19	7.59 (6.74 - 10.69) #	14 (73.68)	11.22 (6.18 - 12.72)																NA	14757	D (100)	12	14.90 (9.97 - 21.29)										D
135	103	NA	19512	D (100)	1	30.10	0	0																NA	15513	D (100)	4	4.15 (3.80 - 4.64)										D
136	121	NA	15157	A (78.11)	10	7.99 (7.83 - 8.25)	0	0	C (13.73)	2	3.06 - 3.54	2 (100)	43.55 - 45.62	D (8.16)	1	34.94	0	0						NA	18502	A (100)	6	7.13 (5.80 - 9.06)										A	C; D (preS)
137	122	NA	40024	D (100)	4	11.93 (11.22 - 12.81)	0	0																NA	9437	D (100)	2	4.62 - 5.49										D
138	123	NA	27135	D (100)	15	8.16 (7.31 - 9.02)	15 (100)	5.24 (5.24 - 5.24)																NA	14134	D (100)	3	6.74 - 8.53										D
139	124	NA	20309	A (100)	2	7.06 - 44.53	1 (50)	29.72																NA	18762	A (100)	1	3.92										A
140	125	NA	14995	D (100)	5	9.66 (9.01 - 9.88)	0	0																NA	32438	A (51.20)	6	3.18 (3.14 - 3.41)	D (30.11)	4	12.26 (8.10 - 15.67)	C (18.69)	4	2.98 (2.70 - 3.27)				D (preS) / A (5X)	D; C (5X)

## Sheet: Table S2
Table S2. BioSample accession numbers of fastq files containing the next-generation sequencing data and multiplex identifiers (MIDs) of all 144 samples included in the study. MIDs are 10-nucleotide sequences used as unique identifiers to demultiplex the reads for each amplicon from each patient within Biosample accessions. In samples 141 to 144, only biosamples obtained from preS or 5X were inclu…
Sample Id	Patient Id	MID Sequence preS	Biosample Accession preS	MID sequence 5X	Biosample Accession 5X
1	1	AGCTCACGTA	SAMN32424866	AGCTCACGTA	SAMN32424863
2	2	AGTCGAGAGA	SAMN32424866	AGTCGAGAGA	SAMN32424863
3	3	CGCGTATACA	SAMN32424866	CGCGTATACA	SAMN32424863
4	4	TAGTCGCATA	SAMN32424866	TAGTCGCATA	SAMN32424863
5	5	TCGCACTAGT	SAMN32424868	TCGCACTAGT	SAMN32424865
6	6	TCTATACTAT	SAMN32424868	TCTATACTAT	SAMN32424865
7	7	TGACGTATGT	SAMN32424868	TGACGTATGT	SAMN32424865
8	8	TGTGAGTAGT	SAMN32424868	TGTGAGTAGT	SAMN32424865
9	9	ACGCGATCGA	SAMN32424868	ACGCGATCGA	SAMN32424865
10	10	ACTAGCAGTA	SAMN32424868	ACTAGCAGTA	SAMN32424865
11	11	AGTGCTACGA	SAMN32424868	AGTGCTACGA	SAMN32424865
12	12	CGATCGTATA	SAMN32424868	CGATCGTATA	SAMN32424865
13	13	CTACGCTCTA	SAMN32424868	CTACGCTCTA	SAMN32424865
14	14	TCACGCGAGA	SAMN32424868	TCACGCGAGA	SAMN32424865
15	15	TCTGACGTCA	SAMN32424868	TCTGACGTCA	SAMN32424865
16	16	TGTCACACGA	SAMN32424868	TGTCACACGA	SAMN32424865
17	17	TCGCACTAGT	SAMN32424870	TCGCACTAGT	SAMN32424869
18	18	TCTAGCGACT	SAMN32424870	TCTAGCGACT	SAMN32424869
19	19	TCTATACTAT	SAMN32424870	TCTATACTAT	SAMN32424869
20	20	TGACGTATGT	SAMN32424870	TGACGTATGT	SAMN32424869
21	21	TGTGAGTAGT	SAMN32424870	TGTGAGTAGT	SAMN32424869
22	22	ACGCGATCGA	SAMN32424870	ACGCGATCGA	SAMN32424869
23	23	AGCTCACGTA	SAMN32424870	AGCTCACGTA	SAMN32424869
24	24	AGTATACATA	SAMN32424870	AGTATACATA	SAMN32424869
25	25	AGTCGAGAGA	SAMN32424870	AGTCGAGAGA	SAMN32424869
26	26	AGTGCTACGA	SAMN32424870	AGTGCTACGA	SAMN32424869
27	27	CGATCGTATA	SAMN32424870	CGATCGTATA	SAMN32424869
28	28	CGCGTATACA	SAMN32424870	CGCGTATACA	SAMN32424869
29	29	CGTACAGTCA	SAMN32424870	CGTACAGTCA	SAMN32424869
30	30	CGTACTCAGA	SAMN32424870	CGTACTCAGA	SAMN32424869
31	31	CTACGCTCTA	SAMN32424870	CTACGCTCTA	SAMN32424869
32	32	TACGTCATCA	SAMN32424870	TACGTCATCA	SAMN32424869
33	33	TCTGACGTCA	SAMN32424870	TCTGACGTCA	SAMN32424869
34	34	TATATATACA	SAMN32424870	TATATATACA	SAMN32424869
35	35	TATGCTAGTA	SAMN32424870	TATGCTAGTA	SAMN32424869
36	36	TCACGCGAGA	SAMN32424870	TCACGCGAGA	SAMN32424869
37	37	TCGATAGTGA	SAMN32424870	TCGATAGTGA	SAMN32424869
38	38	TCGCTGCGTA	SAMN32424870	TCGCTGCGTA	SAMN32424869
39	33	TAGTCGCATA	SAMN32424870	TAGTCGCATA	SAMN32424869
40	39	TGAGTCAGTA	SAMN32424870	TGAGTCAGTA	SAMN32424869
41	40	TGTAGTGTGA	SAMN32424870	TGTAGTGTGA	SAMN32424869
42	41	TGTCACACGA	SAMN32424870	TGTCACACGA	SAMN32424869
43	39	TGTCGTCGCA	SAMN32424870	TGTCGTCGCA	SAMN32424869
44	42	ACACATACGC	SAMN32424870	ACACATACGC	SAMN32424869
45	43	TCGCACTAGT	SAMN32424871	ACAGTCGTGC	SAMN32424869
46	44	TCTAGCGACT	SAMN32424871	ACATGACGAC	SAMN32424869
47	45	TCTATACTAT	SAMN32424871	ACGACAGCTC	SAMN32424869
48	46	TGACGTATGT	SAMN32424871	ACGTCTCATC	SAMN32424869
49	47	TGTGAGTAGT	SAMN32424871	ACTCATCTAC	SAMN32424869
50	48	ACAGTATATA	SAMN32424871	ACTCGCGCAC	SAMN32424869
51	49	ACGCGATCGA	SAMN32424871	AGAGCGTCAC	SAMN32424869
52	50	ACTAGCAGTA	SAMN32424871	AGCGACTAGC	SAMN32424869
53	51	AGCTCACGTA	SAMN32424873	TCGCACTAGT	SAMN32424872
54	52	AGTATACATA	SAMN32424873	TCTAGCGACT	SAMN32424872
55	53	AGTCGAGAGA	SAMN32424873	TCTATACTAT	SAMN32424872
56	54	AGTGCTACGA	SAMN32424873	TGACGTATGT	SAMN32424872
57	55	CGATCGTATA	SAMN32424873	TGTGAGTAGT	SAMN32424872
58	56	CGCGTATACA	SAMN32424873	ACGCGATCGA	SAMN32424872
59	57	CGTACAGTCA	SAMN32424873	ACTAGCAGTA	SAMN32424872
60	58	CGTACTCAGA	SAMN32424873	AGCTCACGTA	SAMN32424872
61	59	CTACGCTCTA	SAMN32424873	AGTATACATA	SAMN32424872
62	60	TAGTCGCATA	SAMN32424873	CGATCGTATA	SAMN32424872
63	61	TATATATACA	SAMN32424873	CGCAGTACGA	SAMN32424872
64	62	TATGCTAGTA	SAMN32424873	CGCGTATACA	SAMN32424872
65	63	TCACGCGAGA	SAMN32424873	CGTACAGTCA	SAMN32424872
66	64	TCGCTGCGTA	SAMN32424873	CTACGCTCTA	SAMN32424872
67	65	TCTAGCGACT	SAMN32424866	TCTAGCGACT	SAMN32424863
68	66	ACTAGCAGTA	SAMN32424866	ACTAGCAGTA	SAMN32424863
69	67	AGTGCTACGA	SAMN32424866	AGTGCTACGA	SAMN32424863
70	68	CGTACTCAGA	SAMN32424866	CGTACTCAGA	SAMN32424863
71	69	TCGCTGCGTA	SAMN32424866	TCGCTGCGTA	SAMN32424863
72	70	TGAGTCAGTA	SAMN32424866	TGAGTCAGTA	SAMN32424863
73	71	TGTCACACGA	SAMN32424866	TGTCACACGA	SAMN32424863
74	72	ACACATACGC	SAMN32424866	ACACATACGC	SAMN32424863
75	73	ACGTCTCATC	SAMN32424866	ACGTCTCATC	SAMN32424863
76	74	AGCGACTAGC	SAMN32424866	AGCGACTAGC	SAMN32424863
77	75	TCTAGCGACT	SAMN32424867	TCTAGCGACT	SAMN32424864
78	76	TCTATACTAT	SAMN32424867	TCTATACTAT	SAMN32424864
79	77	AGTCGAGAGA	SAMN32424867	AGTCGAGAGA	SAMN32424864
80	78	CGATCGTATA	SAMN32424867	CGATCGTATA	SAMN32424864
81	79	CGCAGTACGA	SAMN32424867	CGCAGTACGA	SAMN32424864
82	80	CGCGTATACA	SAMN32424867	CGCGTATACA	SAMN32424864
83	65	CGTACAGTCA	SAMN32424867	CGTACAGTCA	SAMN32424864
84	81	CGTACTCAGA	SAMN32424867	CGTACTCAGA	SAMN32424864
85	82	CTACGCTCTA	SAMN32424867	CTACGCTCTA	SAMN32424864
86	83	TACGTCATCA	SAMN32424867	TACGTCATCA	SAMN32424864
87	84	TATATATACA	SAMN32424867	TATATATACA	SAMN32424864
88	4	TATGCTAGTA	SAMN32424867	TATGCTAGTA	SAMN32424864
89	85	TGTAGTGTGA	SAMN32424867	TGTAGTGTGA	SAMN32424864
90	86	ACGACAGCTC	SAMN32424867	ACGACAGCTC	SAMN32424864
91	87	ACGTCTCATC	SAMN32424867	ACGTCTCATC	SAMN32424864
92	84	AGAGCGTCAC	SAMN32424867	AGAGCGTCAC	SAMN32424864
93	88	ACAGTATATA	SAMN32424870	ACAGTATATA	SAMN32424869
94	89	ACTAGCAGTA	SAMN32424870	ACTAGCAGTA	SAMN32424869
95	90	CGCAGTACGA	SAMN32424870	CGCAGTACGA	SAMN32424869
96	91	CTATAGCGTA	SAMN32424870	CTATAGCGTA	SAMN32424869
97	92	TACGTCATCA	SAMN32424873	AGTGCTACGA	SAMN32424872
98	93	TCGATAGTGA	SAMN32424873	TCTGACGTCA	SAMN32424872
99	94	TCGCACTAGT	SAMN32424876	ACGAGTGCGT	SAMN32424874
100	95	TCTAGCGACT	SAMN32424876	ACGCTCGACA	SAMN32424874
101	68	TCTATACTAT	SAMN32424876	AGACGCACTC	SAMN32424874
102	96	TGACGTATGT	SAMN32424876	AGCACTGTAG	SAMN32424874
103	97	TGTGAGTAGT	SAMN32424876	ATCAGACACG	SAMN32424874
104	98	ACAGTATATA	SAMN32424876	ATATCGCGAG	SAMN32424874
105	99	ACGCGATCGA	SAMN32424876	CGTGTCTCTA	SAMN32424874
106	100	ACTAGCAGTA	SAMN32424876	CTCGCGTGTC	SAMN32424874
107	101	AGCTCACGTA	SAMN32424876	TCTCTATGCG	SAMN32424874
108	86	AGTATACATA	SAMN32424876	TGATACGTCT	SAMN32424874
109	102	AGTCGAGAGA	SAMN32424876	CATAGTAGTG	SAMN32424874
110	95	CGATCGTATA	SAMN32424876	ATACGACGTA	SAMN32424874
111	4	CGCAGTACGA	SAMN32424876	TCACGTACTA	SAMN32424874
112	103	CGTACAGTCA	SAMN32424876	TCTACGTAGC	SAMN32424874
113	104	CGTACTCAGA	SAMN32424876	TGTACTACTC	SAMN32424874
114	105	CTATAGCGTA	SAMN32424876	CGTAGACTAG	SAMN32424874
115	106	TACGTCATCA	SAMN32424876	TACGAGTATG	SAMN32424874
116	107	TAGTCGCATA	SAMN32424876	TACTCTCGTG	SAMN32424874
117	108	TCACGCGAGA	SAMN32424876	ACATACGCGT	SAMN32424874
118	109	TCGATAGTGA	SAMN32424876	ACGCGAGTAT	SAMN32424874
119	110	TCGCTGCGTA	SAMN32424876	ACTACTATGT	SAMN32424874
120	111	TCTGACGTCA	SAMN32424876	ACTGTACAGT	SAMN32424874
121	112	TGAGTCAGTA	SAMN32424876	AGACTATACT	SAMN32424874
122	113	TGTAGTGTGA	SAMN32424876	AGCGTCGTCT	SAMN32424874
123	103	TGTCACACGA	SAMN32424876	AGTACGCTAT	SAMN32424874
124	114	TGTCGTCGCA	SAMN32424876	ATAGAGTACT	SAMN32424874
125	68	TCTAGCGACT	SAMN32424877	TCGCACTAGT	SAMN32424875
126	115	TGACGTATGT	SAMN32424877	TCTAGCGACT	SAMN32424875
127	116	ACAGTATATA	SAMN32424877	TGACGTATGT	SAMN32424875
128	68	ACGCGATCGA	SAMN32424877	TGTGAGTAGT	SAMN32424875
129	117	ACTAGCAGTA	SAMN32424877	ACAGTATATA	SAMN32424875
130	108	AGCTCACGTA	SAMN32424877	ACGCGATCGA	SAMN32424875
131	118	AGTATACATA	SAMN32424877	ACTAGCAGTA	SAMN32424875
132	96	AGTCGAGAGA	SAMN32424877	AGCTCACGTA	SAMN32424875
133	119	AGTGCTACGA	SAMN32424877	AGTATACATA	SAMN32424875
134	120	CGATCGTATA	SAMN32424877	AGTCGAGAGA	SAMN32424875
135	103	CGCAGTACGA	SAMN32424877	AGTGCTACGA	SAMN32424875
136	121	CGCGTATACA	SAMN32424877	CGATCGTATA	SAMN32424875
137	122	CGTACAGTCA	SAMN32424877	CGCAGTACGA	SAMN32424875
138	123	CGTACTCAGA	SAMN32424877	CGCGTATACA	SAMN32424875
139	124	CTACGCTCTA	SAMN32424877	CGTACAGTCA	SAMN32424875
140	125	TATATATACA	SAMN32424866	TATATATACA	SAMN32424863
141	126	-	-	AGCTCACGTA	SAMN32424864
142	127	-	-	CTATAGCGTA	SAMN32424864
143	128	CTATAGCGTA	SAMN32424873	-	-
144	129	-	-	ACAGTATATA	SAMN32424872
